# Supplementary material for: Development of a competency profile for professionals involved in infectious disease preparedness and response in the air transport public health sector
Source: PLoS One. 2020 May 21;15(5):e0233360. doi: 10.1371/journal.pone.0233360 (PMC7241746; doi:10.1371/journal.pone.0233360)
Supplement: S1 Data — (XLSX) [file pone.0233360.s004.xlsx]

## Sheet: Content
S4. Overview of the analyses for the national and international data collection rounds
Name_sheet	Content
A_Draft_aft_Lit_Study	This draft competency profile resulted from the literature study and was the input for the national data collection round
B_Nat_Affiliations	Affiliations of the participants of the national data collection round
C_Nat_Results_Questionnaire	Results of the questionnaire in the national data collection round
D_Nat_Results_Cons_Meeting	Results of the consensus meeting in the national data collection round
E_Draft_aft_Nat_Study	The draft competency profile which resulted from the national data collection round and which was the input for th international data collection round
F_Int_Affiliations	Affiliations of the participants of the international data collection round
G_Int_Results_Questionnaire	Results of the questionnaire in the international data collection round
H_Int_Results_Cons_Meeting	Results of the consensus meeting in the international data collection round
I_Final_Profile	The competency profile which resulted from the international data collection round.

## Sheet: A_Draft_aft_Lit_Study
	Draft profile - after literature study
	Communication
C1	Apply principles of scientific communication and risk communication (appropriate content and trusted channels) to peers, stakeholders and media / public.
C2	Establish trust with healthcare providers through rapid communication channels and ongoing two-way communication.
	Collaboration
C3	Understand the importance of multidisciplinary collaboration during epidemiological studies and outbreak investigations, including the one-health approach in zoonoses.
C4	Be an effective team member, adopting the role needed to contribute constructively to the accomplishment of tasks by the group.
C5	Participate in the implementation of plans, which ensure continuity of operations.
	Professionalism
C6	Adhere to ethical principles regarding data protection and confidentiality regarding any information obtained as part of professional activity.
C7	Decide when disclosure and process of personal data is essential for the purposes of assessing an maintaining a public health risk.
C8	Treat crewmembers and passengers with respect for their dignity, human rights, and fundamental freedoms and minimize any discomfort or distress associated with public health measures.
	PREPAREDNESS
	Training
C9	Moderate case studies, give lectures and perform pedagogical teaching
C10	Provide training, include healthcare workers in drills and exercises to test communication lines and avoid communication problems.
C11	Identify training needs, planning and organizing courses.
C12	Periodically practice and test the ability to make decisions under uncertainty
	Contingency planning
C13	Be familiar with standards and recommended practices concerning infectious disease control from national and international aviation organizations (IATA, ICAO and CAPSCA)
C14	Before the response operation, assess if the implementation of strategies, standard operating procedures (SOPs) and action plans requires any changes.
C15	Before the response operation, identify which triggers will require key decisions during outbreak response (keeping in mind that triggers may need modification to fit specific situations.
C16	Before the response operation, plan for the storage and stockpiling of vaccines and prepare for medical and non-medical countermeasures.
C17	Identify key partners and develop a common understanding of roles, resources, planning assumptions, risks/vulnerabilities and information that should be shared during response operations.
C18	Support the building of core capacities at designated Points of Entry (PoE) and understand the importance of supporting core capacity building.
C19	Develop, test and evaluate a Public Health Emergency Contingency Plan (PHECP).
C20	Provide healthcare workers with clinical guidelines for emerging infections from abroad, especially those that may be carried by travellers and the severely contagious.
	Surveillance
C21	Recognize a potentially infectious disease by key symptoms and signs of events among travellers
C22	Understand the relevance for early detection of public health threats.
C23	Understand the components of surveillance systems and how these work.
C24	Interpret information from existing surveillance in order to characterize affected population groups, and to monitor disease trends and the impact of control strategies.
C25	Use event-based and indicator-based surveillance systems to detect health threats.
C26	Understand the roles and responsibilities of local, national and international organizations involved in infectious disease control.
C27	Be familiar with laws on surveillance and reporting of infectious diseases at national, EU level and globally (International Health Regulations)
C28	Conduct an epidemiological study, including writing a study protocol, conducting data management, reporting and presenting the results and recommending evidence-based interventions to decision makers.
	Risk assessment
C29	Understand risk analysis frameworks, with the elements of risk assessment, risk management and risk communication.
C30	Determine when a risk assessment should be carried out and appropriate measures should be taken.
C31	Perform a risk assessment and continuously review the risk assessment as further information becomes available.
C32	Interpret the diagnostic and epidemiological significance of reports form laboratory tests.
C33	Integrate and interpret information from a variety of local, national, and international sources regarding contaminants in air, soil and water.
C34	Collect and integrate the facts of an event, based on information from multiple sources including the traveller, the aircraft operator, ground-based medical services for aircraft in flight (when available) or the agent responsible for the baggage or cargo.
C35	Know when case reports or clusters require further investigation, and how to initiate such investigations.
	Outbreak investigation
C36	Conduct outbreak investigations to identify pathogens and other agents, characterize affected population groups, and sources of exposure.
C37	Use reliable systems for disseminating case definitions to standardize both the diagnosis and the reporting of case numbers (e.g. confirmed, suspected, probable, or possible cases).
C38	Systematically generate required information about the number of travellers such as those targeted for screening, screened, referred to secondary screening, and identified as confirmed cases.
C39	Identify who is responsible at the national level for receiving the information on the investigation from the local or intermediate level health authority.
C40	Have the biological, clinical and epidemiological knowledge needed to characterize (potentially) novel pathogens and other agents responsible for an outbreak disease.
C41	Use evidence based methods to identify, and recommend control and preventive measures to control an outbreak.
	RESPONSE
	Management of ill/exposed travellers
C42	Provide ground-based medical support (GBMS) including medical recommendations during in-flight events and pre-flight passenger screenings for decisions regarding medical treatment and use of onboard medications or equipment.
C43	Assess health status of travellers from an affected region or who have been exposed to a potential public health risk during air travel.
C44	Prepare disembarking travellers with information on precautions to take in the event of illness, information sources for any updates on the event and public health authority (PHA) contact information for subsequent enquiries.
C45	Determine the appropriate parking stand for an incoming affected aircraft and the order of disembarkation of passengers.
C46	Arrange efficient port health staff in order to reduce the time that travellers spend on a board-affected aircraft, and identify space requirements for interviews and health assessments of arriving travellers.
C47	Arrange a possible transfer to a medical facility by ambulance and facilitate the rapid transport of suspected cases of an infectious disease.
	Public health measures
C48	Recognize when it is necessary to wear Personal Protective Equipment (PPE), which PPE is required, where the equipment is stored and how the PPE is donned or doffed.
C49	Determine triggers for appropriate public health measures, such as travel restrictions, quarantine, treatment and isolation, that are commensurate with the risk and do not unduly interfere with international travel.
C50	Relate information regarding medical clearance for travellers with health conditions that may affect their suitability for air travel.
C51	Execute vaccination or other prophylaxis after the agreement of the traveller or his/her parents or guardians
C52	Determine, based on the results of the inspection. if further disinfection, decontamination, disinsection or derating measures of the aircraft of at the airport are required.
C53	Recognize when to implement special handling of baggage or cargo from affected regions, including inspection, fumigation, and other decontamination of possibly destruction.
C54	Analyse the costs of the public health measures and resulting liabilities.
C55	Prepare (aircraft) cleaning personnel, immigration personnel and cargo handlers with information regarding the public health event to protect themselves and healthy travellers as required.
C56	Arrange the use of public health measures by scientific evidence and expert public health opinions to avoid contradictory or unnecessary restrictions of individuals
	Evaluation and recovery
C57	Clearly define goals and objectives of the evaluation.
C58	Develop a formal evaluation of the response and share with all stakeholders, when the public health is under control or concluded.
C59	Deactivate the plan and return to recovery once the situation is under control or able to be de-escalated.
C60	Plan for the demobilization and recovery of healthcare workers after a response operation.
C61	Update plans according the key lessons learnt after a formal review.

## Sheet: B_Nat_Affiliations
	Participants of the national study
ID	Role at Schiphol (participants' words)
1	Crisis management
2	Beleidsadviseur crisis beheersing
3	Vak specialist OTO, GHOR & GGD
4	KLM health services arts international medical advice. Vanuit perspectief KLM medewerkers en passagiers
5	eerste hulp verpleegkundige airport medical services
6	Verpleegkundige GGD Kennemerland
7	Arts M&G infectieziekte bestrijding bij GGD Kennemerland
8	Senior verpleegkundige eerste hulp, airport medical services
9	Arts International Medical Advice / KLM health services

## Sheet: C_Nat_Results_Questionnaire
		Participant ID	1	2	3	4	5	6	7	8	9	10	n totaal	n1	n2	n3	n4	n5	n6	n7	n8	n9		Median score	Mediaan	% 1 2 3	% 4 6 7	% 7 8 9	Mediaan ≥ 7 =1
	Competencies
	GENERAL
	Communication
C1	Apply principles of scientific communication and risk communication (appropriate content and trusted channels) to peers, stakeholders and media / public.		8	9	3	8	8	8	9	6	8		9	0	0	1	0	0	1	0	5	2		8		0.111111	0.111111	0.777778	1	No selection
C2	Establish trust with healthcare providers through rapid communication channels and ongoing two-way communication.		7	9	8	9	8	8	8	8	7		9	0	0	0	0	0	0	2	5	2		8		0	0	1	1	Discussion
																														Selection
	Collaboration
C3	Understand the importance of multidisciplinary collaboration during epidemiological studies and outbreak investigations, including the one-health approach in zoonoses.		8	9	8	9	7	7	8	7	8		9	0	0	0	0	0	0	3	4	2		8		0	0	1	1
C4	Be an effective team member, adopting the role needed to contribute constructively to the accomplishment of tasks by the group.		7	9	9	9	8	7	8	8	7		9	0	0	0	0	0	0	3	3	3		8		0	0	1	1
C5	Participate in the implementation of plans, which ensure continuity of operations.		7	9	5	9	7	7	6	8	7		9	0	0	0	0	1	1	4	1	2		7		0	0.222222	0.777778	1
	Professionalism
C6	Adhere to ethical principles regarding data protection and confidentiality regarding any information obtained as part of professional activity.		6	6	5	9	7	7	5	7	9		9	0	0	0	0	2	2	3	0	2		7		0	0.444444	0.555556	1
C7	Decide when disclosure and process of personal data is essential for the purposes of assessing an maintaining a public health risk.		6	6	5	9	6	4	6	8	9		9	0	0	0	1	1	4	0	1	2		6		0	0.666667	0.333333	0
C8	Treat crewmembers and passengers with respect for their dignity, human rights, and fundamental freedoms and minimize any discomfort or distress associated with public health measures.		8	6	8	9	9	9	7	9	8		9	0	0	0	0	0	1	1	3	4		8		0	0.111111	0.888889	1
	PREPAREDNESS
	Training
C9	Moderate case studies, give lectures and perform pedagogical teaching		8	9	3	8	7	5	5	7	3		9	0	0	2	0	2	0	2	2	1		7		0.222222	0.222222	0.555556	1
C10	Provide training, include healthcare workers in drills and exercises to test communication lines and avoid communication problems.		9	9	9	9	6	8	7	8	7		9	0	0	0	0	0	1	2	2	4		8		0	0.111111	0.888889	1
C11	Identify training needs, planning and organizing courses.		7	9	9	8	7	9	8	8	9		9	0	0	0	0	0	0	2	3	4		8		0	0	1	1
C12	Periodically practice and test the ability to make decisions under uncertainty		9	9	9	9	6	9	8	7	8		9	0	0	0	0	0	1	1	2	5		9		0	0.111111	0.888889	1
	Contingency planning
C13	Be familiar with standards and recommended practices concerning infectious disease control from national and international aviation organizations (IATA, ICAO and CAPSCA)		7	6	8	9	6	8	7	6	8		9	0	0	0	0	0	3	2	3	1		7		0	0.333333	0.666667	1
C14	Before the response operation, assess if the implementation of strategies, standard operating procedures (SOPs) and action plans requires any changes.		6	6	7	9	6	9	7	6	7		9	0	0	0	0	0	4	3	0	2		7		0	0.444444	0.555556	1
C15	Before the response operation, identify which triggers will require key decisions during outbreak response (keeping in mind that triggers may need modification to fit specific situations.		7	6	8	9	6	7	6	6	9		9	0	0	0	0	0	4	2	1	2		7		0	0.444444	0.555556	1
C16	Before the response operation, plan for the storage and stockpiling of vaccines and prepare for medical and non-medical countermeasures.		8	6	7	9	7	8	8	7	6		9	0	0	0	0	0	2	3	3	1		7		0	0.222222	0.777778	1
C17	Identify key partners and develop a common understanding of roles, resources, planning assumptions, risks/vulnerabilities and information that should be shared during response operations.		8	9	8	9	8	9	9	6	9		9	0	0	0	0	0	1	0	3	5		9		0	0.111111	0.888889	1
C18	Support the building of core capacities at designated Points of Entry (PoE) and understand the importance of supporting core capacity building.		8	8	1	9	7	9	8	6	5		9	1	0	0	0	1	1	1	3	2		8		0.111111	0.222222	0.666667	1
C19	Develop, test and evaluate a Public Health Emergency Contingency Plan (PHECP).		8	9	9	9	6	9	9	7	9		9	0	0	0	0	0	1	1	1	6		9		0	0.111111	0.888889	1
C20	Provide healthcare workers with clinical guidelines for emerging infections from abroad, especially those that may be carried by travellers and the severely contagious.		8	8	9	9	8	9	6	7	9		9	0	0	0	0	0	1	1	3	4		8		0	0.111111	0.888889	1
	Surveillance
C21	Recognize a potentially infectious disease by key symptoms and signs of events among travellers		8	9	9	9	9	8	8	8	9		9	0	0	0	0	0	0	0	4	5		9		0	0	1	1
C22	Understand the relevance for early detection of public health threats.		8	9	8	9	9	8	8	8	9		9	0	0	0	0	0	0	0	5	4		8		0	0	1	1
C23	Understand the components of surveillance systems and how these work.		7	9	3	9	8	8	7	6	7		9	0	0	1	0	0	1	3	2	2		7		0.111111	0.111111	0.777778	1
C24	Interpret information from existing surveillance in order to characterize affected population groups, and to monitor disease trends and the impact of control strategies.		7	9	8	9	8	8	7	7	8		9	0	0	0	0	0	0	3	4	2		8		0	0	1	1
C25	Use event-based and indicator-based surveillance systems to detect health threats.		7	7	8	9	7	7	7	7	8		9	0	0	0	0	0	0	6	2	1		7		0	0	1	1
C26	Understand the roles and responsibilities of local, national and international organizations involved in infectious disease control.		7	9	9	9	8	8	7	7	9		9	0	0	0	0	0	0	3	2	4		8		0	0	1	1
C27	Be familiar with laws on surveillance and reporting of infectious diseases at national, EU level and globally (International Health Regulations)		7	8	8	9	7	8	7	6	7		9	0	0	0	0	0	1	4	3	1		7		0	0.111111	0.888889	1
C28	Conduct an epidemiological study, including writing a study protocol, conducting data management, reporting and presenting the results and recommending evidence-based interventions to decision makers.		6	6	5	5	5	5	5	6	6		9	0	0	0	0	5	4	0	0	0		5		0	1	0	0
	Risk assessment
C29	Understand risk analysis frameworks, with the elements of risk assessment, risk management and risk communication.		8	9	9	9	7	8	8	7	8		9	0	0	0	0	0	0	2	4	3		8		0	0	1	1
C30	Determine when a risk assessment should be carried out and appropriate measures should be taken.		7	9	9	9	8	7	8	8	8		9	0	0	0	0	0	0	2	4	3		8		0	0	1	1
C31	Perform a risk assessment and continuously review the risk assessment as further information becomes available.		8	8	9	8	6	7	8	8	8		9	0	0	0	0	0	1	1	6	1		8		0	0.111111	0.888889	1
C32	Interpret the diagnostic and epidemiological significance of reports form laboratory tests.		8	8	9	8	5	7	8	8	9		9	0	0	0	0	1	0	1	5	2		8		0	0.111111	0.888889	1
C33	Integrate and interpret information from a variety of local, national, and international sources regarding contaminants in air, soil and water.		7	8	7	8	5	7	8	7	7		9	0	0	0	0	1	0	5	3	0		7		0	0.111111	0.888889	1
C34	Collect and integrate the facts of an event, based on information from multiple sources including the traveller, the aircraft operator, ground-based medical services for aircraft in flight (when available) or the agent responsible for the baggage or cargo.		8	8	8	9	8	7	8	7	9		9	0	0	0	0	0	0	2	5	2		8		0	0	1	1
C35	Know when case reports or clusters require further investigation, and how to initiate such investigations.		7	8	9	9	8	7	8	7	8		9	0	0	0	0	0	0	3	4	2		8		0	0	1	1
	Outbreak investigation
C36	Conduct outbreak investigations to identify pathogens and other agents, characterize affected population groups, and sources of exposure.		7	9	9	9	6	7	8	6	7		9	0	0	0	0	0	2	3	1	3		7		0	0.222222	0.777778	1
C37	Use reliable systems for disseminating case definitions to standardize both the diagnosis and the reporting of case numbers (e.g. confirmed, suspected, probable, or possible cases).		6	9	9	9	6	7	8	7	8		9	0	0	0	0	0	2	2	2	3		8		0	0.222222	0.777778	1
C38	Systematically generate required information about the number of travellers such as those targeted for screening, screened, referred to secondary screening, and identified as confirmed cases.		6	9	9	9	6	7	8	6	7		9	0	0	0	0	0	3	2	1	3		7		0	0.333333	0.666667	1
C39	Identify who is responsible at the national level for receiving the information on the investigation from the local or intermediate level health authority.		7	8	7	9	6	7	8	7	4		9	0	0	0	1	0	1	4	2	1		7		0	0.222222	0.777778	1
C40	Have the biological, clinical and epidemiological knowledge needed to characterize (potentially) novel pathogens and other agents responsible for an outbreak disease.		6	6	8	6	8	7	7	7	5		9	0	0	0	0	1	3	3	2	0		7		0	0.444444	0.555556	1
C41	Use evidence based methods to identify, and recommend control and preventive measures to control an outbreak.		8	6	9	8	7	7	8	8	9		9	0	0	0	0	0	1	2	4	2		8		0	0.111111	0.888889	1
	RESPONSE
	Management of ill/exposed travellers
C42	Provide ground-based medical support (GBMS) including medical recommendations during in-flight events and pre-flight passenger screenings for decisions regarding medical treatment and use of onboard medications or equipment.		8	8	1	9	8	8	7	8	6		9	1	0	0	0	0	1	1	5	1		8		0.111111	0.111111	0.777778	1
C43	Assess health status of travellers from an affected region or who have been exposed to a potential public health risk during air travel.		8	6	9	9	8	5	6	7	9		9	0	0	0	0	1	2	1	2	3		8		0	0.333333	0.666667	1
C44	Prepare disembarking travellers with information on precautions to take in the event of illness, information sources for any updates on the event and public health authority (PHA) contact information for subsequent enquiries.		8	6	9	9	7	8	7	7	9		9	0	0	0	0	0	1	3	2	3		8		0	0.111111	0.888889	1
C45	Determine the appropriate parking stand for an incoming affected aircraft and the order of disembarkation of passengers.		6	8	1	9	3	7	7	9	9		9	1	0	1	0	0	1	2	1	3		7		0.222222	0.111111	0.666667	1
C46	Arrange efficient port health staff in order to reduce the time that travellers spend on a board-affected aircraft, and identify space requirements for interviews and health assessments of arriving travellers.		6	8	6	9	3	7	7	9	8		9	0	0	1	0	0	2	2	2	2		7		0.111111	0.222222	0.666667	1
C47	Arrange a possible transfer to a medical facility by ambulance and facilitate the rapid transport of suspected cases of an infectious disease.		6	9	1	9	3	8	8	9	9		9	1	0	1	0	0	1	0	2	4		8		0.222222	0.111111	0.666667	1
	Public health measures
C48	Recognize when it is necessary to wear Personal Protective Equipment (PPE), which PPE is required, where the equipment is stored and how the PPE is donned or doffed.		9	8	9	9	7	8	8	9	9		9	0	0	0	0	0	0	1	3	5		9		0	0	1	1
C49	Determine triggers for appropriate public health measures, such as travel restrictions, quarantine, treatment and isolation, that are commensurate with the risk and do not unduly interfere with international travel.		9	8	5	9	7	8	8	8	8		9	0	0	0	0	1	0	1	5	2		8		0	0.111111	0.888889	1
C50	Relate information regarding medical clearance for travellers with health conditions that may affect their suitability for air travel.		7	8	8	9	6	8	5	9	7		9	0	0	0	0	1	1	2	3	2		8		0	0.222222	0.777778	1
C51	Execute vaccination or other prophylaxis after the agreement of the traveller or his/her parents or guardians		7	8	9	9	5	8	3	9	6		9	0	0	1	0	1	1	1	2	3		8		0.111111	0.222222	0.666667	1
C52	Determine, based on the results of the inspection. if further disinfection, decontamination, disinsection or derating measures of the aircraft of at the airport are required.		9	8	9	9	4	9	7	9	8		9	0	0	0	1	0	0	1	2	5		9		0	0.111111	0.888889	1
C53	Recognize when to implement special handling of baggage or cargo from affected regions, including inspection, fumigation, and other decontamination of possibly destruction.		7	8	9	9	4	9	7	8	8		9	0	0	0	1	0	0	2	3	3		8		0	0.111111	0.888889	1
C54	Analyse the costs of the public health measures and resulting liabilities.		8	8	3	9	1	6	5	6	5		9	1	0	1	0	2	2	0	2	1		6		0.222222	0.444444	0.333333	0
C55	Prepare (aircraft) cleaning personnel, immigration personnel and cargo handlers with information regarding the public health event to protect themselves and healthy travellers as required.		8	8	9	9	7	9	7	8	9		9	0	0	0	0	0	0	2	3	4		8		0	0	1	1
C56	Arrange the use of public health measures by scientific evidence and expert public health opinions to avoid contradictory or unnecessary restrictions of individuals		7	6	8	9	6	8	7	8	9		9	0	0	0	0	0	2	2	3	2		8		0	0.222222	0.777778	1
	Evaluation and recovery
C57	Clearly define goals and objectives of the evaluation.		8	6	6	9	3	9	7	8	9		9	0	0	1	0	0	2	1	2	3		8		0.111111	0.222222	0.666667	1
C58	Develop a formal evaluation of the response and share with all stakeholders, when the public health is under control or concluded.		7	6	8	9	8	9	6	8	8		9	0	0	0	0	0	2	1	4	2		8		0	0.222222	0.777778	1
C59	Deactivate the plan and return to recovery once the situation is under control or able to be de-escalated.		7	6	8	9	4	5	6	8	8		9	0	0	0	1	1	2	1	3	1		7		0	0.444444	0.555556	1
C60	Plan for the demobilization and recovery of healthcare workers after a response operation.		7	6	6	9	6	5	6	7	8		9	0	0	0	0	1	4	2	1	1		6		0	0.555556	0.444444	0
C61	Update plans according the key lessons learnt after a formal review.		7	9	8	9	7	5	8	6	9		9	0	0	0	0	1	1	2	2	3		8		0	0.222222	0.777778	1
	Is dit competentie profiel een afspiegeling van uw houding, kennis en vaardigheden bij infectieziekte voorbereiding en bestrijding op luchthavens?		Ja	Nee	Gedeeltelijk	Ja	Ja	Gedeeltelijk	Gedeeltelijk	Gedeeltelijk	Gedeeltelijk

## Sheet: D_Nat_Results_Cons_Meeting
	Results of the consensus meeting in the national study
	Competencies	Result questionnaire	Suggestions by the authors, based on participants' comments and scores	Accepted during consensus meeting	Rejected during consensus meeting	Qualitative results	Qualitative results
	GENERAL
	Communication
C1	Apply principles of scientific communication and risk communication (appropriate content and trusted channels) to peers, stakeholders and media / public.	Discuss	Either adjust as a) understand and implement the basic principles of scientific communication to travelers, the public and media. AND/OR b) Understand and implement the basic principles of risk communication to travelers the public and media.	x		accept both suggestions a & b	add airport & airline staff in both
C2	Establish trust with healthcare providers through rapid communication channels and ongoing two-way communication.	1
	Collaboration
C3	Understand the importance of multidisciplinary collaboration during epidemiological studies and outbreak investigations, including the one-health approach in zoonoses.	1	Suggestion for reformulation: Understand the importance of multidisciplinary collaboration during acute outbreak management.			accept suggestion, reformulate
C4	Be an effective team member, adopting the role needed to contribute constructively to the accomplishment of tasks by the group.	1	Suggested adjustment: Be an effective team member, by knowing your own tasks and responsibilities and be aware of your own limitations.			reject suggestion, stick to the original
C5	Participate in the implementation of plans, which ensure continuity of operations.	1	add: established plans			add: established plans
	Professionalism
C6	Adhere to ethical principles regarding data protection and confidentiality regarding any information obtained as part of professional activity.	Discuss	The authors gave examples: such as with the use of PLFs		x
C7	Decide when disclosure and process of personal data is essential for the purposes of assessing an maintaining a public health risk.	Excluded
C8	Treat crewmembers and passengers with respect for their dignity, human rights, and fundamental freedoms and minimize any discomfort or distress associated with public health measures.	1	Participant: De groep medewerkers in vraag 3 op deze pagina is breder: luchthaven personeel, ground staff airlines, In mijn ervaring brede groep medewerkers die last/angst heeft van situatie. Authors suggested to add ground-staff.			reformulated to: Minimize crewmembers’, ground staff’s, and passengers’ discomfort or distress associated with public health measures.
	PREPAREDNESS
	Training
C9	Moderate case studies, give lectures and perform pedagogical teaching	Discuss			x
C10	Provide training, include healthcare workers in drills and exercises to test communication lines and avoid communication problems.	1	Suggestion for adjustments: Provide training, include healthcare workers in training and exercise the required communication skills.			accepted reformulations
C11	Identify training needs, planning and organizing courses.	1
C12	Periodically practice and test the ability to make decisions under uncertainty	1
	Contingency planning
C13	Be familiar with standards and recommended practices concerning infectious disease control from national and international aviation organizations (IATA, ICAO and CAPSCA)	Discuss		x		add: 'job-related' before 'standards'
C14	Before the response operation, assess if the implementation of strategies, standard operating procedures (SOPs) and action plans requires any changes.	Discuss	Authors suggested an adjusted competency: periodically assess if the implementation of strategies, standard operating procedures (SOPs) and action plans are up-to-date and if not, adjust them	x		accept C14). Change 'before the response operation' into 'periodically'
C15	Before the response operation, identify which triggers will require key decisions during outbreak response (keeping in mind that triggers may need modification to fit specific situations.	Discuss		x
C16	Before the response operation, plan for the storage and stockpiling of vaccines and prepare for medical and non-medical countermeasures.	1	add: such as personal protective equipment, diagnostic materials, antiviral medications and vaccines.			suggestions rejected. Stick to the original competency.
C17	Identify key partners and develop a common understanding of roles, resources, planning assumptions, risks/vulnerabilities and information that should be shared during response operations.	1	Eliminate 'that should be shared during response operations'			Eliminate 'that should be shared during response operations'
C18	Support the building of core capacities at designated Points of Entry (PoE) and understand the importance of supporting core capacity building.	Discuss	Authors suggested to add: 'at the airport'	x		Add 'at the airport'
C19	Develop, test and evaluate a Public Health Emergency Contingency Plan (PHECP).	1	Add: on a periodical basis			Add: on a periodical basis
C20	Provide healthcare workers with clinical guidelines for emerging infections from abroad, especially those that may be carried by travellers and the severely contagious.	1	participant: not only healtcare workers: also ground staff and HUB airlines , handling agents, employers ;Information on their own level. Authors added: ground staff, HUB airlines, handling agents, employers'			suggestion was rejected. Stick to the original competency
	Surveillance
C21	Recognize a potentially infectious disease by key symptoms and signs of events among travellers	1
C22	Understand the relevance for early detection of public health threats.	1
C23	Understand the components of surveillance systems and how these work.	1
C24	Interpret information from existing surveillance in order to characterize affected population groups, and to monitor disease trends and the impact of control strategies.	1
C25	Use event-based and indicator-based surveillance systems to detect health threats.	1
C26	Understand the roles and responsibilities of local, national and international organizations involved in infectious disease control.	1
C27	Be familiar with laws on surveillance and reporting of infectious diseases at national, EU level and globally (International Health Regulations)	1
C28	Conduct an epidemiological study, including writing a study protocol, conducting data management, reporting and presenting the results and recommending evidence-based interventions to decision makers.	Excluded
	Risk assessment
C29	Understand risk analysis frameworks, with the elements of risk assessment, risk management and risk communication.	1
C30	Determine when a risk assessment should be carried out and appropriate measures should be taken.	1
C31	Perform a risk assessment and continuously review the risk assessment as further information becomes available.	1
C32	Interpret the diagnostic and epidemiological significance of reports form laboratory tests.	1
C33	Integrate and interpret information from a variety of local, national, and international sources regarding contaminants in air, soil and water.	1
C34	Collect and integrate the facts of an event, based on information from multiple sources including the traveller, the aircraft operator, ground-based medical services for aircraft in flight (when available) or the agent responsible for the baggage or cargo.	1
C35	Know when case reports or clusters require further investigation, and how to initiate such investigations.	1
	Outbreak investigation
C36	Conduct outbreak investigations to identify pathogens and other agents, characterize affected population groups, and sources of exposure.	1
C37	Use reliable systems for disseminating case definitions to standardize both the diagnosis and the reporting of case numbers (e.g. confirmed, suspected, probable, or possible cases).	1
C38	Systematically generate required information about the number of travellers such as those targeted for screening, screened, referred to secondary screening, and identified as confirmed cases.	Discuss	Authors suggested competency: Implement contact tracing based on a careful, case-by-case, risk assessment with taking into account factors such as feasibility, the severity of the disease and its potential for epidemic spread, the infectivity of index patients, and the duration of the trip.	xx		Accepted the original competency and the authors' suggestion
C39	Identify who is responsible at the national level for receiving the information on the investigation from the local or intermediate level health authority.	1
C40	Have the biological, clinical and epidemiological knowledge needed to characterize (potentially) novel pathogens and other agents responsible for an outbreak disease.	Discuss	Authors suggested the adjusted competency: Maintain up-to-date knowledge about characteristics of infectious diseases such as reservoir, potential sources, modes of transmission, risk groups, and duration.	xx		Accepted both the orginial competency, but add in front 'be able to contact professionals that' , and the new suggestion with 'job specific' added.
C41	Use evidence based methods to identify, and recommend control and preventive measures to control an outbreak.	1
	RESPONSE
	Management of ill/exposed travellers
C42	Provide ground-based medical support (GBMS) including medical recommendations during in-flight events and pre-flight passenger screenings for decisions regarding medical treatment and use of onboard medications or equipment.	Discuss		x
C43	Assess health status of travellers from an affected region or who have been exposed to a potential public health risk during air travel.	Discuss	suggestion for new competency: perform an anamnesis (patient history) of travellers from…	x		Transformed into Assess travellers' health status and travel history among those from…
C44	Prepare disembarking travellers with information on precautions to take in the event of illness, information sources for any updates on the event and public health authority (PHA) contact information for subsequent enquiries.	1
C45	Determine the appropriate parking stand for an incoming affected aircraft and the order of disembarkation of passengers.	Discuss	Suggestion to add: 'provide advice'	x		Determine should be replaced by 'provide advice'
C46	Arrange efficient port health staff in order to reduce the time that travellers spend on a board-affected aircraft, and identify space requirements for interviews and health assessments of arriving travellers.	Discuss	Suggestion to add: 'provide advice'	x		Arrange should be replaced by 'provide advice concerning'
C47	Arrange a possible transfer to a medical facility by ambulance and facilitate the rapid transport of suspected cases of an infectious disease.	Discuss	Suggestion to add: 'provide advice'	x		Arrange should be replaced by 'provide advice concerning'
	Public health measures
C48	Recognize when it is necessary to wear Personal Protective Equipment (PPE), which PPE is required, where the equipment is stored and how the PPE is donned or doffed.	1
C49	Determine triggers for appropriate public health measures, such as travel restrictions, quarantine, treatment and isolation, that are commensurate with the risk and do not unduly interfere with international travel.	1
C50	Relate information regarding medical clearance for travellers with health conditions that may affect their suitability for air travel.	1
C51	Execute vaccination or other prophylaxis after the agreement of the traveller or his/her parents or guardians	Discuss	suggestion to add 'or give advice'	x		Execute should be replaced by ' Provide advice regarding'
C52	Determine, based on the results of the inspection. if further disinfection, decontamination, disinsection or derating measures of the aircraft of at the airport are required.	1
C53	Recognize when to implement special handling of baggage or cargo from affected regions, including inspection, fumigation, and other decontamination of possibly destruction.	1
C54	Analyse the costs of the public health measures and resulting liabilities.	Discuss	suggestion to add 'proportionate to the risk'	x		Replace 'analyse' with 'Assess whether'; add 'proportionate to the risk'
C55	Prepare (aircraft) cleaning personnel, immigration personnel and cargo handlers with information regarding the public health event to protect themselves and healthy travellers as required.	1	participant: include flying staff. Authors: suggested formulation: crew memebers, ground staff,			adjust target group to 'relevant airport and airline staff'
C56	Arrange the use of public health measures by scientific evidence and expert public health opinions to avoid contradictory or unnecessary restrictions of individuals	1
	Evaluation and recovery
C57	Clearly define goals and objectives of the evaluation.	Discuss		x
C58	Develop a formal evaluation of the response and share with all stakeholders, when the public health is under control or concluded.	1
C59	Deactivate the plan and return to recovery once the situation is under control or able to be de-escalated.	Discuss		x
C60	Plan for the demobilization and recovery of healthcare workers after a response operation.	Excluded
C61	Update plans according the key lessons learnt after a formal review.	1
	Is dit competentie profiel een afspiegeling van uw houding, kennis en vaardigheden bij infectieziekte voorbereiding en bestrijding op luchthavens?
	New suggested competencies / feedback for new ones.
	Leiderschap, besluitvaardigheid, assertiviteit, omgevingsbewustzijn, communiceren, analytisch zijn, aanpassingsvermogen; allemaal competenties die onmisbaar zijn bij het managen van een incident.		Able to direct and coordinate the activities of team members, encourage team members to work together; assess performance; assign tasks; develop team knowledge, skills, and abilities; motivate: plan and organize: and establish a positive team atmosphere.		x
	Leiderschap, besluitvaardigheid, assertiviteit, omgevingsbewustzijn, communiceren, analytisch zijn, aanpassingsvermogen; allemaal competenties die onmisbaar zijn bij het managen van een incident.		Able to gather and integrate information, make logical and sound judgments. Identify alternatives, consider the consequences of each alternative, and select the best one.		x
	Leiderschap, besluitvaardigheid, assertiviteit, omgevingsbewustzijn, communiceren, analytisch zijn, aanpassingsvermogen; allemaal competenties die onmisbaar zijn bij het managen van een incident. AND 'Be able to accept that others might have different ideas/goals regarding preparedness and response and act correspondingly if needed to ensure the team effort is successful.'		Willing to communicate ideas, opinions, and observations in a way that is persuasive to other team members and to maintain a position until convinces by the facts that other opinions are better.		x
	Leiderschap, besluitvaardigheid, assertiviteit, omgevingsbewustzijn, communiceren, analytisch zijn, aanpassingsvermogen; allemaal competenties die onmisbaar zijn bij het managen van een incident.		Able to gather and use information to develop a common understanding of the task and team environment.		x
	Leiderschap, besluitvaardigheid, assertiviteit, omgevingsbewustzijn, communiceren, analytisch zijn, aanpassingsvermogen; allemaal competenties die onmisbaar zijn bij het managen van een incident.		Able to alter a course of action or adjust strategies when new information becomes available.		x
	Communicatie richting professionals ' AND ' Er zijn 2 soorten communicatie (in de zin van afstemmen met anderen en in de zin van publieks- en perscommunicatie). Voor beide soorten kunnen verschillende competenties worden geformuleerd. ' AND 'Vooral de uitleg of het gevaar van de infectieziekte duidelijk en helder communiceren zodat dit ook te begrijpen is voor personen die niet beroepsmatig hierm…		Able to communicate clearly with airline staff, airport staff and other disciplines about potential individual and public health risks.	x		accept suggestion. Add 'all airlines, airport and air traffic control staff'
	Je moet van te voren al bedacht zijn op verschillende scenario's en welke communicatiestrategie daarbij hoort. Dit stem je altijd af met de afdeling crisiscommunicatie en de betrokken partners.		Is C4 dekkend AND/OR Of is er een nieuwe competentie voor nodig?: Proactively work with communication experts to determine the communication strategy and address the needs of media and the people (including rumours and social media).		x
	Daarnaast zal een arts/ VPK communicatief sterk moeten zijn en in begrijpelijke taal potentieel ingewikkelde boodschappen moeten kunnen geven, bijvoorbeeld het toespreken van de passagiers in het vliegtuig over de gang van zaken.		Is C1 dekkend, AND/OR suggestion for new competency: create messages that are clear, complete and understandable.		x
	Natuurlijk is ethiek een belangrijk principe. Kans op uitbraak infectieziekten is echter grotendeels een communicatiekwestie en voorkomen van massa hysterie. Snel optreden en communiceren richting passagiers en airlines is dan heel belangrijk. De spanning tussen individuele ethiek / belangen en die van de massa / groep is groot en moet zorgvuldig gemanaged worden.		Is C1 dekkend, AND/OR suggestion for new competency: Acknowledge uncertainty, anxiety, anger and fear and reduce the potential rumours.		x
	Van belang is dat health services intrinsiek begrijpen dat de aanpak van een infectieziekte cases op een luchthaven teamwork is dat je niet alleen doet maar met de belangrijkste partners van de luchthaven (AAS, KMar, LVNL, KLM, etc) //Feedback: Het is van belang te onderkennen dat vele partijen zijn betrokken met verschillende belangen		Is C3 dekkend, AND/OR new one: Recognize that an infectious disease case at an airport requires multisectoral collaboration between aviation industry associations, air traffic services (ATS), airport operators and stakeholders, aircraft operators and national and local public health authorities each with their own interests.		x
	Kennis en begrip van luchthavens en de internationale context van hun functioneren.		Understand the international context of airports and their functioning.
	Veiligheid is erg belangrijk bij trainingen. Mensen mogen fouten maken zonder hier op afgerekend te worden. Is deze veiligheid er niet, dan heeft een training geen zin. & Deelnemers moeten bereid zijn kritisch naar zichzelf te kijken, en feedback kunnen geven en ontvangen.		Maintain a feedback mechanism on training procedures to ensure a good social climate; a feeling of safety.		x
	Het is wel belangrijk dat iedereen op de hoogte is van de plannen.		Be up-to-date about the latest guidelines, plans and other type of guiding documents (e.g., infection control guidance, treatment guidelines, PPE guidelines).		x
	Ja, mits relevant voor de praktijk. Niet alles afdichten met richtlijnen, er moet ook ruimte zijn voor improvisatie, want een incident verloopt nooit volgens het boekje.		Understand that existing strategies or plans may conflict with the specific demands of an incident and require common sense decisions.	x		Accept suggestion. Add: local logistical structure of the local airport and the
	Bij herkende epidemieën en reeds genomen preventieve maatregelen op de luchthaven kan surveillance een meerwaarde hebben in het licht van crowdmanagement en incidentbeheersing		Introduce enhanced surveillance (in addition to usual routine surveillance) for mass gatherings or incident management where usual public health surveillance may be insufficient.		x
	Duidelijk hebben vanuit GGD welke partijen/ functionarissen van de luchthaven standaard gewaarschuwd dienen te worden t.a.v. informatie van een uitbraak elders op de wereld en dit ook opnemen in de planvorming .		Recognize which parties or stakeholders at the airport need early warnings and act upon emerging infections from abroad.		x
	Informeer je over de maatregelen die de landen waar een outbreak aan de is hebben genomen op hun vliegvelden t.a.v. vertrekkende passagiers		Inform departing passengers regarding travel advisories, implemented public health measures or restrictions at their destination airport.		x
	Belangrijk is om het doel van de risicobeoordeling goed duidelijk te hebben. Dat kunnen er verschillende zijn (patiënt, populatie, publieke gezondheid communicatie) en die moet je wel goed onderscheiden.		Is C29) dekkend OR add as new: Distinguish between the various goals and target groups when performing a risk assessment.		x
	Duiden situatie		Describe and understand the impact/consequences of an event for travellers, the aircraft, the airport including other stakeholders and the environment.		x
	Instellen benodigde maatregelen en taken delegeren.		Is C30 dekkend OR add as new: Provide a qualification based on the risk assessment if measures are needed to ensure that different partners can provide on-site support with the right resources and the airport can optimally facilitate the needed measures.		x
	Inform airline crew about the effects of the health emergency on their fitness/restrictions concerning their work activities and environment.		Inform airline crew about the effects of the health emergency on their fitness/restrictions concerning their work activities and environment.		x
	Denk ook aan informatie en instructie voor het vliegend personeel en de ground handling staf die het betreffende vliegtuig vlogen/afhandelen.		Debrief the crew of an involved aircraft and (ground) staff of the involved airline.		x
	Ask individuals (e.g. health care specialists, passengers, airline crew, airport staff) to evaluate the emergency response by filling in a questionnaire. AND Share the updated response plans with the other disciplines that were involved in the emergency response.		Evaluate the emergency response among health care specialists, passengers, airline crew, airport staff by a questionnaire.		x

## Sheet: E_Draft_aft_Nat_Study
	Draft competency profile after the national study
	GENERAL
	Communication
C1	Understand and implement the basic principles of risk communication to airport and airline staff, travellers, the public and media.
C2	Establish trust with healthcare providers through rapid communication channels and ongoing two-way communication.
	Collaboration
C3	Understand the importance of multidisciplinary collaboration during acute outbreak management.
C4	Be an effective team member, adopting the role needed to contribute constructively to the accomplishment of tasks by the group.
C5	Participate in the implementation of plans, which ensure continuity of operations.
	Professionalism
C6	Minimize crewmembers', ground staff', and passengers' any discomfort or distress associated with public health measures.
	PREPAREDNESS
	Training
C7	Provide training, include healthcare providers in training and exercise on required communication skills.
C8	Identify training needs, planning and organizing courses.
C9	Periodically practice and test the ability to make decisions under uncertainty
	Contingency planning
C10	Be familiar with job-related standards and recommended practices concerning infectious disease control from national and international aviation organizations (IATA, ICAO and CAPSCA)
C11	Periodically assess if the implementation of strategies, standard operating procedures (SOPs) and action plans requires any changes.
C12	Before the response operation, identify which triggers will require key decisions during outbreak response (keeping in mind that triggers may need modification to fit specific situations.
C13	Before the response operation, plan for the storage and stockpiling of vaccines and prepare for medical and non-medical countermeasures.
C14	Understand the local and logistical structure of the airport and the international context of airports and their functioning
C15	Identify key partners and develop a common understanding of roles, resources, planning assumptions, risks/vulnerabilities and information needs.
C16	Support the building of core capacities at designated Points of Entry (PoE) and understand the importance of supporting core capacity building.
C17	Develop, test and evaluate a Public Health Emergency Contingency Plan (PHECP) on a periodical basis.
C18	Provide healthcare workers with clinical guidelines for emerging infections from abroad, especially those that may be carried by travellers and the severely contagious.
	Surveillance
C19	Recognize a potentially infectious disease by key symptoms and signs of events among travellers
C20	Understand the relevance for early detection of public health threats.
C21	Understand the components of surveillance systems and how these work.
C22	Interpret information from existing surveillance in order to characterize affected population groups, and to monitor disease trends and the impact of control strategies.
C23	Use event-based and indicator-based surveillance systems to detect health threats.
C24	Understand the roles and responsibilities of local, national and international organizations involved in infectious disease control.
C25	Be familiar with laws on surveillance and reporting of infectious diseases at national, EU level and globally (International Health Regulations)
	Risk assessment
C26	Understand risk analysis frameworks, with the elements of risk assessment, risk management and risk communication.
C27	Determine when a risk assessment should be carried out and appropriate measures should be taken.
C28	Perform a risk assessment and continuously review the risk assessment as further information becomes available.
C29	Interpret the diagnostic and epidemiological significance of reports form laboratory tests.
C30	Integrate and interpret information from a variety of local, national, and international sources regarding contaminants in air, soil and water.
C31	Collect and integrate the facts of an event, based on information from multiple sources including the traveller, the aircraft operator, ground-based medical services for aircraft in flight (when available) or the agent responsible for the baggage or cargo.
C32	Know when case reports or clusters require further investigation, and how to initiate such investigations.
	Outbreak investigation
C33	Conduct outbreak investigations to identify pathogens and other agents, characterize affected population groups, and sources of exposure.
C34	Use reliable systems for disseminating case definitions to standardize both the diagnosis and the reporting of case numbers (e.g. confirmed, suspected, probable, or possible cases).
C35	Systematically generate required information about the number of travellers such as those targeted for screening, screened, referred to secondary screening, and identified as confirmed cases.
C36	Implement contact tracing based on a careful, case-by-case, risk assessment with taking into account factors such as feasibility, the severity of the disease and its potential for epidemic spread, the infectivity of index patients, and the duration of the trip.
C37	Identify who is responsible at the national level for receiving the information on the investigation from the local or intermediate level health authority.
C38	Maintain up-to-date and job-specific knowledge about characteristics of infectious diseases such as reservoir, potential sources, modes of transmission, risk groups and duration.
C39	Be able to contact professionals that have the biological, clinical, and epidemiological knowledge needed to characterize (potentially novel) pathogens and other agents responsible for an outbreak disease.
C40	Use evidence based methods to identify, and recommend control and preventive measures to control an outbreak.
	RESPONSE
	Management of ill/exposed travellers
C41	Provide ground-based medical support (GBMS) regarding infectious disease events, including medical recommendations to manage a suspected communicable disease during flights for decisions regarding medical treatment and use of onboard medications or equipment
C42	Assess travellers' health status and travel history from or going to an affected region or who have been exposed to a potential public health risk during air travel.
C43	Prepare disembarking travellers with information on precautions to take in the event of illness, information sources for any updates on the event and public health authority (PHA) contact information for subsequent enquiries.
C44	Provide advice concerning the appropriate parking stand for an incoming affected aircraft and the order of disembarkation of passengers
C45	Provide advice concerning efficient port health staff in order to reduce the time that travellers spend on a board-affected aircraft, and identify space requirements for interviews and health assessments of arriving travellers.
C46	Provide advice on a travellers's possible transfer to a medical facility by ambulance and facilitate the rapid transport of suspected cases of an infectious disease.
	Public health measures
C47	Recognize when it is necessary to wear Personal Protective Equipment (PPE), which PPE is required, where the equipment is stored and how the PPE is donned or doffed.
C48	Determine triggers for appropriate public health measures, such as travel restrictions, quarantine, treatment and isolation, that are commensurate with the risk and do not unduly interfere with international travel.
C49	Relate information regarding medical clearance for travellers with health conditions that may affect their suitability for air travel.
C50	Provide information regarding vaccination or other prophylaxis after the agreement of the traveller or his/her parents or guardians
C51	Determine, based on the results of the inspection, if further disinfection, decontamination, disinsection or derating measures of the aircraft of at the airport are required.
C52	Recognize when to implement special handling of baggage or cargo from affected regions, including inspection, fumigation, and other decontamination of possibly destruction.
C53	Assess whether the costs of the public health measures and resulting liabilities are proportionate to the risk.
C54	Prepare relevant airport and airline staff with information regarding the public health event to protect themselves and healthy travellers as required.
C55	Arrange the use of public health measures by scientific evidence and expert public health opinions to avoid contradictory or unnecessary restrictions of individuals
	Evaluation and recovery
C56	Clearly define goals and objectives of the evaluation.
C57	Develop a formal evaluation of the response and share with all stakeholders, when the public health is under control or concluded.
C58	Deactivate the plan and return to recovery once the situation is under control or able to be de-escalated.
C59	Update plans according the key lessons learnt after a formal review.

## Sheet: F_Int_Affiliations
Participants of the international study
ID	Role of participants (in his/her own words)
1	Responsible of the "airport network" in the [Country] Federal Office of Public Health
2	MD, Specialist of Clinical microbiology and Specialist of Public Health (epidemiology), PhD, Assist prof., EUCIC student
3	I currently work as a Specialist Registrar and am in my third year of Higher Specialist Training in Public Health Medicine in [my country]. I work in the Southeast Department of Public Health but also am a member of the National Port Health subgroup of the Communicable Disease Group which meets quarterly to discuss and manage ongoing issues relating to Port Health. I have also been involved in a …
4	Head of the Airport Medical Emergency Service
5	Environmental Health Officer in the national airport
6	I coordinate the response to public health events at international airports from the Ministry of Health
7	Coordinator of USMAF SASN Offices of Italian Ministry of Health [in a region in my country]
8	Preparedness and response at the national level (public health institute); e.g. writing plans, designing table top exercises, ensuring communication during an event
9	airport medical doctor
10	policy advisor at MoH, Dpt. Communicable Diseases, Crisis Management, Disease Control
[...]	anonimized by the researchers

## Sheet: G_Int_Results_Question
	Results of the questionnaire in the international study	participant ID	1	2	3	4	5	6	7	8	9	10	n totaal	n1	n2	n3	n4	n5	n6	n7	n8	n9		Median score		% 1 2 3	% 4 5 6	% 7 8 9	Mediaan ≥ 7 =1
	Analysis competencies international validation.
	GENERAL
	Communication
C1	Understand and implement the basic principles of risk communication to airport and airline staff, travellers, the public and media.		9	8	8	7	9	9	9	9	8	9	10	0	0	0	0	0	0	1	3	6		9		0	0	1	1	Exclusion
C2	Establish trust with healthcare providers through rapid communication channels and ongoing two-way communication.		9	8	8	6	9	9	7	9	6	9	10	0	0	0	0	0	2	1	2	5		8.5		0	0.2	0.8	1	Discussion
																														Selection
	Collaboration
C3	Understand the importance of multidisciplinary collaboration during acute outbreak management.		9	8	8	8	9	9	9	9	9	9	10	0	0	0	0	0	0	0	3	7		9		0	0	1	1
C4	Be an effective team member, adopting the role needed to contribute constructively to the accomplishment of tasks by the group.		9	8	8	7	9	9	9	9	7	9	10	0	0	0	0	0	0	2	2	6		9		0	0	1	1
C5	Participate in the implementation of plans, which ensure continuity of operations.		8	8	8	8	9	9	7	7	5	8	10	0	0	0	0	1	0	2	5	2		8		0	0.1	0.9	1
	Professionalism
C6	Minimize crewmembers', ground staff', and passengers' any discomfort or distress associated with public health measures.		8	8	7	8	7	7	7	6	8	9	10	0	0	0	0	0	1	4	4	1		7.5		0	0.1	0.9	1
	PREPAREDNESS
	Training
C7	Provide training, include healthcare providers in training and exercise on required communication skills.		9	9	8	5	3	9	9	8	7	9	10	0	0	1	0	1	0	1	2	5		8.5		0.1	0.1	0.8	1
C8	Identify training needs, planning and organizing courses.		9	9	8	6	5	9	9	8	9	9	10	0	0	0	0	1	1	0	2	6		9		0	0.2	0.8	1
C9	Periodically practice and test the ability to make decisions under uncertainty		9	9	9	6	3	9	9	8	7	9	10	0	0	1	0	0	1	1	1	6		9		0.1	0.1	0.8	1
	Contingency planning
C10	Be familiar with job-related standards and recommended practices concerning infectious disease control from national and international aviation organizations (IATA, ICAO and CAPSCA)		9	8	8	6	3	8	9	7	6	8	10	0	0	1	0	0	2	1	4	2		8		0.1	0.2	0.7	1	Discussie
C11	Periodically assess if the implementation of strategies, standard operating procedures (SOPs) and action plans requires any changes.		9	8	9	6	3	8	9	7	4	9	10	0	0	1	1	0	1	1	2	4		8		0.1	0.2	0.7	1	Discussie
C12	Before the response operation, identify which triggers will require key decisions during outbreak response (keeping in mind that triggers may need modification to fit specific situations.		9	8	7	5	3	7	8	7	8	9	10	0	0	1	0	1	0	3	3	2		7.5		0.1	0.1	0.8	1
C13	Before the response operation, plan for the storage and stockpiling of vaccines and prepare for medical and non-medical countermeasures.		8	8	8	7	3	7	8	8	3	9	10	0	0	2	0	0	0	2	5	1		8		0.2	0	0.8	1
C14	Understand the local and logistical structure of the airport and the international context of airports and their functioning		7	8	9	7	4	7	8	9	1	9	10	1	0	0	1	0	0	3	2	3		7.5		0.1	0.1	0.8	1
C15	Identify key partners and develop a common understanding of roles, resources, planning assumptions, risks/vulnerabilities and information needs.		9	8	9	6	4	9	8	9	5	9	10	0	0	0	1	1	1	0	2	5		8.5		0	0.3	0.7	1	Discussie
C16	Support the building of core capacities at designated Points of Entry (PoE) and understand the importance of supporting core capacity building.		9	8	8	5	4	8	8	7	6	9	10	0	0	0	1	1	1	1	4	2		8		0	0.3	0.7	1	Discusie
C17	Develop, test and evaluate a Public Health Emergency Contingency Plan (PHECP) on a periodical basis.		9	9	9	5	3	9	9	8	5	9	10	0	0	1	0	2	0	0	1	6		9		0.1	0.2	0.7	1	Discussie
C18	Provide healthcare workers with clinical guidelines for emerging infections from abroad, especially those that may be carried by travellers and the severely contagious.		8	8	8	8	3	8	8	7	8	9	10	0	0	1	0	0	0	1	7	1		8		0.1	0	0.9	1
	Surveillance
C19	Recognize a potentially infectious disease by key symptoms and signs of events among travellers		8	8	9	7	6	8	8	7	9	9	10	0	0	0	0	0	1	2	4	3		8		0	0.1	0.9	1
C20	Understand the relevance for early detection of public health threats.		9	9	8	8	8	9	9	8	6	9	10	0	0	0	0	0	1	0	4	5		8.5		0	0.1	0.9	1
C21	Understand the components of surveillance systems and how these work.		8	9	8	6	7	7	8	7	5	9	10	0	0	0	0	1	1	3	3	2		7.5		0	0.2	0.8	1
C22	Interpret information from existing surveillance in order to characterize affected population groups, and to monitor disease trends and the impact of control strategies.		8	9	8	4	4	7	6	8	4	9	10	0	0	0	3	0	1	1	3	2		7.5		0	0.4	0.6	1
C23	Use event-based and indicator-based surveillance systems to detect health threats.		8	8	8	4	4	8	6	7	6	8	10	0	0	0	2	0	2	1	5	0		7.5		0	0.4	0.6	1
C24	Understand the roles and responsibilities of local, national and international organizations involved in infectious disease control.		7	9	8	7	7	7	9	7	7	9	10	0	0	0	0	0	0	6	1	3		7		0	0	1	1
C25	Be familiar with laws on surveillance and reporting of infectious diseases at national, EU level and globally (International Health Regulations)		9	8	8	7	7	7	9	7	7	9	10	0	0	0	0	0	0	5	2	3		7.5		0	0	1	1
	Risk assessment
C26	Understand risk analysis frameworks, with the elements of risk assessment, risk management and risk communication.		8	9	7	7	7	9	8	6	5	9	10	0	0	0	0	1	1	3	2	3		7.5		0	0.2	0.8	1
C27	Determine when a risk assessment should be carried out and appropriate measures should be taken.		8	9	7	8	6	9	8	6	7	9	10	0	0	0	0	0	2	2	3	3		8		0	0.2	0.8	1
C28	Perform a risk assessment and continuously review the risk assessment as further information becomes available.		8	9	8	6	4	9	8	6	8	8	10	0	0	0	1	0	2	0	5	2		8		0	0.3	0.7	1
C29	Interpret the diagnostic and epidemiological significance of reports form laboratory tests.		6	9	8	6	4	8	7	7	8	8	10	0	0	0	1	0	2	2	4	1		7.5		0	0.3	0.7	1
C30	Integrate and interpret information from a variety of local, national, and international sources regarding contaminants in air, soil and water.		7	8	8	3	3	8	7	6	6	8	10	0	0	2	0	0	2	2	4	0		7		0.2	0.2	0.6	1
C31	Collect and integrate the facts of an event, based on information from multiple sources including the traveller, the aircraft operator, ground-based medical services for aircraft in flight (when available) or the agent responsible for the baggage or cargo.		7	8	8	6	4	8	8	4	6	8	10	0	0	0	2	0	2	1	5	0		7.5		0	0.4	0.6	1
C32	Know when case reports or clusters require further investigation, and how to initiate such investigations.		9	8	9	7	4	8	6	7	7	9	10	0	0	0	1	0	1	3	2	3		7.5		0	0.2	0.8	1
	Outbreak investigation
C33	Conduct outbreak investigations to identify pathogens and other agents, characterize affected population groups, and sources of exposure.		6	9	9	4	4	8	4	7	8	9	10	0	0	0	3	0	1	1	2	3		7.5		0	0.4	0.6	1
C34	Use reliable systems for disseminating case definitions to standardize both the diagnosis and the reporting of case numbers (e.g. confirmed, suspected, probable, or possible cases).		6	9	8	5	3	9	8	8	7	9	10	0	0	1	0	1	1	1	3	3		8		0.1	0.2	0.7	1
C35	Systematically generate required information about the number of travellers such as those targeted for screening, screened, referred to secondary screening, and identified as confirmed cases.		6	9	8	6	5	7	7	7	5	9	8	0	0	0	0	2	2	3	1	2		7		0	0.4	0.6	1
C36	Implement contact tracing based on a careful, case-by-case, risk assessment with taking into account factors such as feasibility, the severity of the disease and its potential for epidemic spread, the infectivity of index patients, and the duration of the trip.		9	9	9	5	5	8	8	7	9	9	10	0	0	0	0	2	0	1	2	5		8.5		0	0.2	0.8	1
C37	Identify who is responsible at the national level for receiving the information on the investigation from the local or intermediate level health authority.		9	8	9	7	6	8	9	7	7	9	10	0	0	0	0	0	1	3	2	4		8		0	0.1	0.9	1
C38	Maintain up-to-date and job-specific knowledge about characteristics of infectious diseases such as reservoir, potential sources, modes of transmission, risk groups and duration.		8	9	7	7	4	8	7	9	8	9	10	0	0	0	1	0	0	3	3	3		8		0	0.1	0.9	1
C39	Be able to contact professionals that have the biological, clinical, and epidemiological knowledge needed to characterize (potentially novel) pathogens and other agents responsible for an outbreak disease.		8	9	9	8	4	9	7	9	7	9	10	0	0	0	1	0	0	2	2	5		8.5		0	0.1	0.9	1
C40	Use evidence based methods to identify, and recommend control and preventive measures to control an outbreak.		8	9	9	7	5	9	5	8	8	9	10	0	0	0	0	2	0	1	3	4		8		0	0.2	0.8	1
	RESPONSE
	Management of ill/exposed travellers
C41	Provide ground-based medical support (GBMS) regarding infectious disease events, including medical recommendations to manage a suspected communicable disease during flights for decisions regarding medical treatment and use of onboard medications or equipment		8	9	7	9	4	9	6	7	8	9	10	0	0	0	1	0	1	2	2	4		8		0	0.2	0.8	1
C42	Assess travellers' health status and travel history from or going to an affected region or who have been exposed to a potential public health risk during air travel.		8	9	7	8	5	8	7	8	6	9	10	0	0	0	0	1	1	2	4	2		8		0	0.2	0.8	1
C43	Prepare disembarking travellers with information on precautions to take in the event of illness, information sources for any updates on the event and public health authority (PHA) contact information for subsequent enquiries.		9	9	8	7	4	9	8	9	8	9	10	0	0	0	1	0	0	1	3	5		8.5		0	0.1	0.9	1
C44	Provide advice concerning the appropriate parking stand for an incoming affected aircraft and the order of disembarkation of passengers		9	9	5	8	6	8	8	6	7	9	10	0	0	0	0	1	2	1	3	3		8		0	0.3	0.7	1
C45	Provide advice concerning efficient port health staff in order to reduce the time that travellers spend on a board-affected aircraft, and identify space requirements for interviews and health assessments of arriving travellers.		9	9	6	8	5	8	8	9	7	9	10	0	0	0	0	1	1	1	3	4		8		0	0.2	0.8	1
C46	Provide advice on a travellers's possible transfer to a medical facility by ambulance and facilitate the rapid transport of suspected cases of an infectious disease.		9	9	8	8	5	8	8	9	7	9	10	0	0	0	0	1	0	1	4	4		8		0	0.1	0.9	1
	Public health measures
C47	Recognize when it is necessary to wear Personal Protective Equipment (PPE), which PPE is required, where the equipment is stored and how the PPE is donned or doffed.		9	9	9	8	8	9	9	9	8	9	10	0	0	0	0	0	0	0	3	7		9		0	0	1	1
C48	Determine triggers for appropriate public health measures, such as travel restrictions, quarantine, treatment and isolation, that are commensurate with the risk and do not unduly interfere with international travel.		9	9	8	6	8	8	9	9	7	9	10	0	0	0	0	0	1	1	3	5		8.5		0	0.1	0.9	1
C49	Relate information regarding medical clearance for travellers with health conditions that may affect their suitability for air travel.		8	9	8	6	8	8	8	7	6	8	10	0	0	0	0	0	2	1	6	1		8		0	0.2	0.8	1
C50	Provide information regarding vaccination or other prophylaxis after the agreement of the traveller or his/her parents or guardians		5	9	9	4	6	8	9	8	3	9	10	0	0	1	1	1	1	0	2	4		8		0.1	0.3	0.6	1
C51	Determine, based on the results of the inspection, if further disinfection, decontamination, disinsection or derating measures of the aircraft of at the airport are required.		9	9	7	6	7	8	9	9	7	9	10	0	0	0	0	0	1	3	1	5		8.5		0	0.1	0.9	1
C52	Recognize when to implement special handling of baggage or cargo from affected regions, including inspection, fumigation, and other decontamination of possibly destruction.		9	9	7	6	7	8	9	9	8	9	10	0	0	0	0	0	1	2	2	5		8.5		0	0.1	0.9	1
C53	Assess whether the costs of the public health measures and resulting liabilities are proportionate to the risk.		6	9	5	7	5	7	8	5	1	9	10	1	0	0	0	3	1	2	1	2		6.5		0.1	0.4	0.5	0
C54	Prepare relevant airport and airline staff with information regarding the public health event to protect themselves and healthy travellers as required.		8	9	8	6	7	9	8	9	6	9	10	0	0	0	0	0	2	1	3	4		8		0	0.2	0.8	1
C55	Arrange the use of public health measures by scientific evidence and expert public health opinions to avoid contradictory or unnecessary restrictions of individuals		9	9	9	4	5	8	7	9	6	9	10	0	0	0	1	1	1	1	1	5		8.5		0	0.3	0.7	1	Discussie
	Evaluation and recovery
C56	Clearly define goals and objectives of the evaluation.		8	9	9	7	4	9	9	7	8	9	10	0	0	0	1	0	0	2	2	5		8.5		0	0.1	0.9	1
C57	Develop a formal evaluation of the response and share with all stakeholders, when the public health is under control or concluded.		8	9	9	7	5	9	9	8	7	9	10	0	0	0	0	1	0	2	2	5		8.5		0	0.1	0.9	1
C58	Deactivate the plan and return to recovery once the situation is under control or able to be de-escalated.		8	9	9	7	5	9	9	8	7	9	10	0	0	0	0	1	0	2	2	5		8.5		0	0.1	0.9	1
C59	Update plans according the key lessons learnt after a formal review.		9	9	9	9	5	9	8	9	6	9	10	0	0	0	0	1	1	0	1	7		9		0	0.2	0.8	1
	Now that you have assessed the competency profile, do you consider this profile as a reflection of your knowledge, skills and attitudes regarding infectious disease control at the airport?		Partially	Yes	Yes	Yes	Partially	Yes	Yes	Yes	Yes	Partially

## Sheet: H_Int_Results_Cons_Meeting
	Results consensus meeting international study
	Competencies	Suggestion from the Authors, based on feedback from participants, which was shown in the consensus meeting	Accept	Reject	Consensus meeting outcome - qualitative	Consensus meeting outcome - qualitative
	GENERAL
	Communication
C1	Understand and implement the basic principles of risk communication to airport and airline staff, travellers, the public and media.
C2	Establish trust with healthcare providers through rapid communication channels and ongoing two-way communication.
	Collaboration
C3	Understand the importance of multidisciplinary collaboration during acute outbreak management.
C4	Be an effective team member, adopting the role needed to contribute constructively to the accomplishment of tasks by the group.
C5	Participate in the implementation of plans, which ensure continuity of operations.
	Professionalism
C6	Minimize crewmembers', ground staff', and passengers' any discomfort or distress associated with public health measures.
	PREPAREDNESS
	Training
C7	Provide training, include healthcare providers in training and exercise on required communication skills.
C8	Identify training needs, planning and organizing courses.
C9	Periodically practice and test the ability to make decisions under uncertainty
	Contingency planning
C10	Be familiar with job-related standards and recommended practices concerning infectious disease control from national and international aviation organizations (IATA, ICAO and CAPSCA)
C11	Periodically assess if the implementation of strategies, standard operating procedures (SOPs) and action plans requires any changes.
C12	Before the response operation, identify which triggers will require key decisions during outbreak response (keeping in mind that triggers may need modification to fit specific situations.
C13	Before the response operation, plan for the storage and stockpiling of vaccines and prepare for medical and non-medical countermeasures.
C14	Understand the local and logistical structure of the airport and the international context of airports and their functioning
C15	Identify key partners and develop a common understanding of roles, resources, planning assumptions, risks/vulnerabilities and information needs.
C16	Support the building of core capacities at designated Points of Entry (PoE) and understand the importance of supporting core capacity building.
C17	Develop, test and evaluate a Public Health Emergency Contingency Plan (PHECP) on a periodical basis.
C18	Provide healthcare workers with clinical guidelines for emerging infections from abroad, especially those that may be carried by travellers and the severely contagious.
	Surveillance
C19	Recognize a potentially infectious disease by key symptoms and signs of events among travellers
C20	Understand the relevance for early detection of public health threats.
C21	Understand the components of surveillance systems and how these work.
C22	Interpret information from existing surveillance in order to characterize affected population groups, and to monitor disease trends and the impact of control strategies.			x
C23	Use event-based and indicator-based surveillance systems to detect health threats.			x
C24	Understand the roles and responsibilities of local, national and international organizations involved in infectious disease control.
C25	Be familiar with laws on surveillance and reporting of infectious diseases at national, EU level and globally (International Health Regulations)
	Risk assessment
C26	Understand risk analysis frameworks, with the elements of risk assessment, risk management and risk communication.
C27	Determine when a risk assessment should be carried out and appropriate measures should be taken.
C28	Perform a risk assessment and continuously review the risk assessment as further information becomes available.
C29	Interpret the diagnostic and epidemiological significance of reports form laboratory tests.
C30	Integrate and interpret information from a variety of local, national, and international sources regarding contaminants in air, soil and water.			x
C31	Collect and integrate the facts of an event, based on information from multiple sources including the traveller, the aircraft operator, ground-based medical services for aircraft in flight (when available) or the agent responsible for the baggage or cargo.		x
C32	Know when case reports or clusters require further investigation, and how to initiate such investigations.
	Outbreak investigation
C33	Conduct outbreak investigations to identify pathogens and other agents, characterize affected population groups, and sources of exposure.		x
C34	Use reliable systems for disseminating case definitions to standardize both the diagnosis and the reporting of case numbers (e.g. confirmed, suspected, probable, or possible cases).
C35	Systematically generate required information about the number of travellers such as those targeted for screening, screened, referred to secondary screening, and identified as confirmed cases.		x
C36	Implement contact tracing based on a careful, case-by-case, risk assessment with taking into account factors such as feasibility, the severity of the disease and its potential for epidemic spread, the infectivity of index patients, and the duration of the trip.
C37	Identify who is responsible at the national level for receiving the information on the investigation from the local or intermediate level health authority.
C38	Maintain up-to-date and job-specific knowledge about characteristics of infectious diseases such as reservoir, potential sources, modes of transmission, risk groups and duration.
C39	Be able to contact professionals that have the biological, clinical, and epidemiological knowledge needed to characterize (potentially novel) pathogens and other agents responsible for an outbreak disease.
C40	Use evidence based methods to identify, and recommend control and preventive measures to control an outbreak.
	RESPONSE
	Management of ill/exposed travellers
C41	Provide ground-based medical support (GBMS) regarding infectious disease events, including medical recommendations to manage a suspected communicable disease during flights for decisions regarding medical treatment and use of onboard medications or equipment
C42	Assess travellers' health status and travel history from or going to an affected region or who have been exposed to a potential public health risk during air travel.
C43	Prepare disembarking travellers with information on precautions to take in the event of illness, information sources for any updates on the event and public health authority (PHA) contact information for subsequent enquiries.
C44	Provide advice concerning the appropriate parking stand for an incoming affected aircraft and the order of disembarkation of passengers
C45	Provide advice concerning efficient port health staff in order to reduce the time that travellers spend on a board-affected aircraft, and identify space requirements for interviews and health assessments of arriving travellers.
C46	Provide advice on a travellers's possible transfer to a medical facility by ambulance and facilitate the rapid transport of suspected cases of an infectious disease.
	Public health measures
C47	Recognize when it is necessary to wear Personal Protective Equipment (PPE), which PPE is required, where the equipment is stored and how the PPE is donned or doffed.
C48	Determine triggers for appropriate public health measures, such as travel restrictions, quarantine, treatment and isolation, that are commensurate with the risk and do not unduly interfere with international travel.
C49	Relate information regarding medical clearance for travellers with health conditions that may affect their suitability for air travel.
C50	Provide information regarding vaccination or other prophylaxis to affected travelers, after the agreement of the traveller or his/her parents or guardians		x		Add: to affected travellers	after the agreement of the traveler…. Exclude text.
C51	Determine, based on the results of the inspection, if further disinfection, decontamination, disinsection or derating measures of the aircraft of at the airport are required.
C52	Recognize when to implement special handling of baggage or cargo from affected regions, including inspection, fumigation, and other decontamination of possibly destruction.
C53	Assess whether the costs of the public health measures and resulting liabilities are proportionate to the risk.		x		It is voted back into the competency profile
C54	Prepare relevant airport and airline staff with information regarding the public health event to protect themselves and healthy travellers as required.
C55	Arrange the use of public health measures by scientific evidence and expert public health opinions to avoid contradictory or unnecessary restrictions of individuals
	Evaluation and recovery
C56	Clearly define goals and objectives of the evaluation.
C57	Develop a formal evaluation of the response and share with all stakeholders, when the public health is under control or concluded.
C58	Deactivate the plan and return to recovery once the situation is under control or able to be de-escalated.
C59	Update plans according the key lessons learnt after a formal review.
	Now that you have assessed the competency profile, do you consider this profile as a reflection of your knowledge, skills and attitudes regarding infectious disease control at the airport?
	SUGGESTIONS FOR ADDITIONAL COMPETENCIES
N1	Participant ’s comment: ‘‘ knowledge of specific terminology in use at the different levels and with different Actors in the airport (to avoid misunderstaing and ambiguity) ’’.	Authors suggest C14 as option to add it to.	x		Add, because many words among partners are misunderstood;	Formulate new competency, because it is not in C14
N2	Participant ’s comment: ‘‘ As responses to port health incidents usually are multi-agency in nature, development of a pro-forma to streamline inter-agency communication would be very useful […]’’.	Authors suggest whether it is already covered in C1		x	covered in C1
N3	Participant ’s comment: ‘‘ Trust should be established not only with healthcare providers -with other stakeholders and affected Group of people as well (aviation sector, travellers, public, media..) ’’.	Authors suggest to add the target group to C2: Establish trust with airport and airline staff, travelers, the public and media through rapid communication channels and ongoing two-way communication.	x		implement in C2
N4	ParticIpant’s comment: 1)’’ I miss competencies about data sharing. ’’ 2) ’’ Data collection of passengers for the purpose of contact tracing is a central activity […]. It is important therefore that any contact tracing activity performed by Public Health Specialists takes the principles of GDPR into account specifically those pertaining to data minimisation, purpose limitation and storage limita…	Authors suggest one of the following competencies: a) apply relevant laws to data collection, management, dissemination and us of information. b) Adhere to ethical principles regarding data protection and confidentiality regarding any information obtained as part of professional activity.	x		add data storage to the first suggestion	Combine the two suggested competencies
N5	Participant ’s comment: ’’Ensure flexibility regarding different situations that may occur ’’.	Authors suggest that this might already be included in the Crew/Team resource Management Skills.		x
N6	Participant ’s comment: ‘‘ I miss evaluation after periodically training’’.	Authors suggest additions to existing competencies: C56) Clearly define goals and objectives of the evaluation of traininig, exercises or real response. Or to C59) Update plans according the key lessons learnt after a formal review of training, exercises or real response.	x		add the suggested adjustments to both the c's.
N7	Participant ’s comment: ‘‘Running live exercises in order to test responses to potential port health incidents is crucial in identifying problems in the overall response. As I mentioned previously, exercises I have been involved with highlighted inter-agency communication as a potential problem In the overall response. It is unlikely such a problem would have come to light without such an exercis…	Authors suggest additions to competency C7) Provide training and exercises, and include healthcare providers in training and exercise on required communication skills, within and between involved airport organizations.	x		Accept, but use 'stakeholders' instead of 'airport organizations'	leave the second training & exercises out.
N8	Participant ’s comment: ’’ understand the internal rules, roles and responsabilities at the different levels to apply the implemented decisions in the correct way. ’’	Authors suggested addition to C24) Understand the rules, roles and responsibilities of local, national and international organizations involved in infectious disease control. And/Or to C59) Update plans according the key lessons learnt after a formal review.		x
N9	Participant ’s comment: ‘‘ Yes, I miss skills for better contingency planning which include more situations which could happen. ‘‘	The authors suggested C17) Develop, test and evaluate a PHECP on a periodical basis.		x
N10	Participant ’s comment: ‘‘ create in advance a network of contacts and competencies to ensure a rapid recovery after the deactivation of the Emergency plan; ’’	Authors suggested Manage a network of key partners in rapid response and recovery	x		Include suggested competency, but use 'create and manage' instead of 'manage' alone
N11	Participant ’s comment: ‘‘ analyse the impact of the situation, also for social, environmental, economic restoration;	Authors suggested that it might already be covered in C28		x	Exclude, because it is already covered in the existing c28
N12	Participant ’s comment: ’’ develop initiatives to mitigate the effects of future incidents; produce a complete reporting to be disseminate at the different stakeholders. ’’	Authors suggeseted that it might already be covered in adjusted C57) Develop a formal evaluation of the response, including recommendations for prevention and mitigation for future incidents, and share with all stakeholders, when the public health is under control or concluded.			Add the c57 with suggested adjustments

## Sheet: I_Final_Profile
	Final competency profile
	GENERAL
	Communication
C1	Understand and implement the basic principles of risk communication to airport and airline staff, travelers, the public and media.
C2	Establish trust with airport and airline staff, travelers, the public and media through rapid communication channels and ongoing two-way communication
	Understand terminology used at different levels and organizations in the airport.
C3
	Collaboration
C4	Understand the importance of multidisciplinary collaboration during acute outbreak management.
C5	Be an effective team member, adopting the role needed to contribute constructively to the accomplishment of tasks by the group.
C6	Participate in the implementation of plans, which ensure continuity of operations.
C7	Create and manage a network of key partners in rapid response and recovery.
	Professionalism
C8	Minimize crewmembers', ground staff', and passengers' any discomfort or distress associated with public health measures.
C9	Apply relevant laws to data collection, storage, management, dissemination and use of information.
	PREPAREDNESS
	Training
C10	Provide training, include healthcare providers in training and exercise on required communication skills.
C11	Identify training needs, planning and organizing courses.
C12	Periodically practice and test the ability to make decisions under uncertainty
	Contingency planning
C13	Be familiar with job-related standards and recommended practices concerning infectious disease control from national and international aviation organizations (IATA, ICAO and CAPSCA)
C15	Periodically assess if the implementation of strategies, standard operating procedures (SOPs) and action plans requires any changes.
C16	Before the response operation, identify which triggers will require key decisions during outbreak response (keeping in mind that triggers may need modification to fit specific situations.
C17	Before the response operation, plan for the storage and stockpiling of vaccines and prepare for medical and non-medical countermeasures.
C18	Understand the local and logistical structure of the airport and the international context of airports and their functioning
C19	Identify key partners and develop a common understanding of roles, resources, planning assumptions, risks/vulnerabilities and information needs.
C20	Support the building of core capacities at designated Points of Entry (PoE) and understand the importance of supporting core capacity building.
C21	Develop, test and evaluate a Public Health Emergency Contingency Plan (PHECP) on a periodical basis.
C22	Provide healthcare workers with clinical guidelines for emerging infections from abroad, especially those that may be carried by travellers and the severely contagious.
	Surveillance
C23	Recognize a potentially infectious disease by key symptoms and signs of events among travelers
C24	Understand the relevance for early detection of public health threats.
C25	Understand the components of surveillance systems and how these work.
C26	Understand the roles and responsibilities of local, national and international organizations involved in infectious disease control.
C27	Be familiar with laws on surveillance and reporting of infectious diseases at national, EU level and globally (International Health Regulations)
	Risk assessment
C28	Understand risk analysis frameworks, with the elements of risk assessment, risk management and risk communication.
C29	Determine when a risk assessment should be carried out and appropriate measures should be taken.
C30	Perform a risk assessment and continuously review the risk assessment as further information becomes available.
C31	Interpret the diagnostic and epidemiological significance of reports form laboratory tests.
C32	Collect and integrate the facts of an event, based on information from multiple sources including the traveller, the aircraft operator, ground-based medical services for aircraft in flight (when available) or the agent responsible for the baggage or cargo.
C33	Know when case reports or clusters require further investigation, and how to initiate such investigations.
	Outbreak investigation
C34	Conduct outbreak investigations to identify pathogens and other agents, characterize affected population groups, and sources of exposure.
C35	Use reliable systems for disseminating case definitions to standardize both the diagnosis and the reporting of case numbers (e.g. confirmed, suspected, probable, or possible cases).
C36	Systematically generate required information about the number of travelers such as those targeted for screening, screened, referred to secondary screening, and identified as confirmed cases.
C37	Implement contact tracing based on a careful, case-by-case, risk assessment with taking into account factors such as feasibility, the severity of the disease and its potential for epidemic spread, the infectivity of index patients, and the duration of the trip.
C38	Identify who is responsible at the national level for receiving the information on the investigation from the local or intermediate level health authority.
C39	Maintain up-to-date and job-specific knowledge about characteristics of infectious diseases such as reservoir, potential sources, modes of transmission, risk groups and duration.
C40	Be able to contact professionals that have the biological, clinical, and epidemiological knowledge needed to characterize (potentially novel) pathogens and other agents responsible for an outbreak disease.
C41	Use evidence based methods to identify, and recommend control and preventive measures to control an outbreak.
	RESPONSE
	Management of ill/exposed travelers
C42	Provide ground-based medical support (GBMS) regarding infectious disease events, including medical recommendations to manage a suspected communicable disease during flights for decisions regarding medical treatment and use of onboard medications or equipment
C43	Assess travelers' health status and travel history from or going to an affected region or who have been exposed to a potential public health risk during air travel.
C44	Prepare disembarking travelers with information on precautions to take in the event of illness, information sources for any updates on the event and public health authority (PHA) contact information for subsequent enquiries.
C45	Provide advice concerning the appropriate parking stand for an incoming affected aircraft and the order of disembarkation of passengers
C46	Provide advice concerning efficient port health staff in order to reduce the time that travelers spend on a board-affected aircraft, and identify space requirements for interviews and health assessments of arriving travelers.
C47	Provide advice on a travelers' possible transfer to a medical facility by ambulance and facilitate the rapid transport of suspected cases of an infectious disease.
	Public health measures
C48	Recognize when it is necessary to wear Personal Protective Equipment (PPE), which PPE is required, where the equipment is stored and how the PPE is donned or doffed.
C49	Determine triggers for appropriate public health measures, such as travel restrictions, quarantine, treatment and isolation, that are commensurate with the risk and do not unduly interfere with international travel.
C50	Relate information regarding medical clearance for travelers with health conditions that may affect their suitability for air travel.
C51	Provide information regarding vaccination or other prophylaxis to affected travelers.
C52	Determine, based on the results of the inspection, if further disinfection, decontamination, disinsection or derating measures of the aircraft of at the airport are required.
C53	Recognize when to implement special handling of baggage or cargo from affected regions, including inspection, fumigation, and other decontamination of possibly destruction.
C54	Assess whether the costs of the public health measures and resulting liabilities are proportionate to the risk.
C55	Prepare relevant airport and airline staff with information regarding the public health event to protect themselves and healthy travelers as required.
C56	Arrange the use of public health measures by scientific evidence and expert public health opinions to avoid contradictory or unnecessary restrictions of individuals
	Evaluation and recovery
C57	Clearly define goals and objectives of the evaluation of training, exercises or real response.
C58	Develop a formal evaluation, including recommendations for prevention and mitigation for future incidents, and share with all stakeholders, when the public health is under control or concluded.
C59	Deactivate the plan and return to recovery once the situation is under control or able to be de-escalated.
C60	Update plans according the key lessons learnt after a formal review of training, exercises or real response.
